# Supplementary material for: Results from a Phase 1b/2 Study of Ibrutinib Combination Therapy in Advanced Urothelial Carcinoma
Source: Cancers (Basel). 2023 May 30;15(11):2978. doi: 10.3390/cancers15112978 (PMC10251876; doi:10.3390/cancers15112978)
Supplement: Supplementary file 1 [file cancers-15-02978-s001.zip]

Archive with 1 entries (1 files):
- cancers-2346876-supplementary.docx
